# Supplementary material for: Structure of the CaMKIIδ/Calmodulin Complex Reveals the Molecular Mechanism of CaMKII Kinase Activation
Source: PLoS Biol. 2010 Jul 27;8(7):e1000426. doi: 10.1371/journal.pbio.1000426 (PMC2910593; doi:10.1371/journal.pbio.1000426)
Supplement: Datapack S1 — Standalone iSee datapack - contains the enhanced version of this article for use offline. This file can be opened using free software available for download at http://www.molsoft.com/icm_browser.html. (ICB) [file pbio.1000426.s001.icb]

Archive with 1 entries (1 files):
- pbio.1000426.icb
